# Supplementary material for: Identification of potential HIV restriction factors by combining evolutionary genomic signatures with functional analyses
Source: Retrovirology. 2015 May 16;12:41. doi: 10.1186/s12977-015-0165-5 (PMC4434878; doi:10.1186/s12977-015-0165-5)
Supplement: Additional file 1: Table S1. — Genes selected on the basis of evolutionary history in primates, expression during HIV-1 infection in vivo, or issued from the HIV-1 interaction database. Because of errors in sequencing, annotation and alignment can lead to excessive false positives in downstream evolutionary analyses. Therefore, we assessed dN/dS estimates using both Ensembl Compara’s protein-based alignments (columns c_m0 and c_m), and DNA-based alignments of primate sequences generated from genomic DNA alignments (column g_m0). The “m0” columns (c_m0 and g_m0) show gene-wide dN/dS values estimated using the SLR software under a one-ratio model (i.e. one dN/dS value per gene), while the “m” column (c_m) shows the mean across the gene of all codon-specific dN/dS estimates using SLR's sitewise model (Massingham and Goldman, 2005). The raw and adjusted p-values for sitewise positive selection, measured using the so-called 'site' test for positive selection (Yang, 2007), are included (column paml_pval, and Benjamini-Hochberg FDR-adjusted: paml_adj_pval). In column “Association”, E=differentially expressed during HIV-1 infection in vivo, I= included in the NCBI HIV-1. interaction database. The effect of the candidate genes on NL4-3 and D3 HIV-1 is indicated in the following columns. Each value represents the average values (n≥3) obtained in the presence of one of the 27 individual candidates analyzed. [file 12977_2015_165_MOESM1_ESM.xlsx]

## Sheet: Table S1
		SLR dN/dS estimates: c_m0, c_m: amino-acid alignments G_m0: DNA alignments			PAML M7/M8 test For positive selection			Cotransfection (FACS)		Cotransfection (FACS-MFI)		p24 HIV-1 NL43		p24 HIV-1-D3		TZM-bl reporter cell assay
Ensembl_Gene_ID	Gene_Name	c_m0	c_m	g_m0	paml_pval	paml_adj_pval	Association	HIV-1 NL43	HIV-1 D3	HIV-1 NL43	HIV-1 D3	Cell-free	Cell-ass	Cell-free	Cell-ass	HIV-1 NL43	HIV-1 D3
Priority list
ENSG00000100342	APOL1	1.27	1.31	NA	<0.001	<0.001	E	12.8439	6.34613	21.314	22.0008	0.1	0.1	0.1	0.1	0.217509	1.01031
ENSG00000128284	APOL3	1	0	1.04	<0.001	<0.001	E	47.5167	32.0547	48.4392	32.2888	26.3	23.7	22.9	11.5	10.8365	16.8694
ENSG00000221963	APOL6	0.88	1.02	1.96	0.001	0.002	E	16.5131	13.7948	15.4413	19.6121	0.1	0.2	0.1	0.1	0.1	0.58777
ENSG00000135535	CD164	0.9	1.03	0.84	<0.001	0.001	E	59.6361	56.6425	54.0756	43.1686	23.5	14.2	5.4	3.1	8.59448	0.754385
ENSG00000158477	CD1A	0.85	0.74	1.21	<0.001	<0.001	I	69.1694	77.8117	70.5913	66.3427	31.6	26	25.8	13.6	11.8113	12.3261
ENSG00000198851	CD3E	0.89	0.81	1.05	<0.001	<0.001	I	82.6036	83.0007	59.4332	54.7532	26.6	25.8	15.3	7.1	13.8548	5.8607
ENSG00000196352	CD55	0.85	0.93	1.08	<0.001	<0.001	I	88.1456	98.6086	93.0583	96.2271	130.2	55.5	82.8	26.3	89.9707	46.0197
ENSG00000026103	FAS	0.62	1.09	1.07	<0.001	<0.001	I	73.6359	67.695	109.481	97.0346	51.3	29.9	58.4	35.1	45.6358	21.4188
ENSG00000203747	FCGR3A	NA	0.78	1.41	<0.001	<0.001	I	73.8158	69.5984	66.7935	56.4759	17.3	10.9	0.1	3	16.8764	3.09009
ENSG00000154451	GBP5	0.6	0.84	1.38	0.002	0.004	E	79.3386	88.9263	83.4464	110.979	59.9	95.5	48.4	23.3	16.3697	6.1559
ENSG00000163565	IFI16	1.06	1.07	0.99	<0.001	<0.001	I	89.8651	86.1802	40.7435	33.2909	15.4	28	3	9.5	17.8779	7.85974
ENSG00000137965	IFI44	0.8	1.03	1.05	<0.001	<0.001	I,E	68.5084	64.2601	78.0752	73.6433	50.2	60.9	40.6	53.7	31.6427	42.6007
ENSG00000137959	IFI44L	0.73	0.85	1.25	<0.001	0.001	E	120.241	134.869	124.095	100.29	86.6	84.5	68.8	50.1	73.9496	56.6222
ENSG00000142089	IFITM3	NA	1.32	0.57	0.013	0.024	E	61.1584	48.9645	68.441	55.8425	44.3	28.9	22.1	14	26.8405	14.4719
ENSG00000115008	IL1A	0.94	1	0.56	<0.001	<0.001	I	76.7455	71.443	87.4432	74.153	143.8	207.5	112.6	114.5	184.432	366.824
ENSG00000164399	IL3	1.48	1.59	1.11	0.006	0.012	I	64.7857	63.5503	88.5793	89.1782	55.5	64.2	35	31.4	18.97	39.1616
ENSG00000205358	MT1H	1.01	3.08	0.74	0.002	0.004	I,E	65.0014	61.29	72.5772	69.5833	56.3	68.6	32.5	26.8	38.9143	39.1794
ENSG00000205364	MT1M	1.39	2.15	3.37	0.008	0.016	I	77.3828	79.7932	79.2795	88.1504	57.5	82.4	13.2	17.7	27.9937	17.1762
ENSG00000187193	MT1X	2.01	1.68	1.67	0.007	0.016	I,E	61.6177	58.4105	62.6912	65.4965	48.7	47.9	14.1	17.5	18.8558	12.398
ENSG00000089127	OAS1	0.67	0.61	1.22	<0.001	<0.001	I,E	87.2721	75.6917	45.6938	35.6857	38.7	47.3	10.4	9.9	11.0706	6.04415
ENSG00000159763	PIP	1.96	1	2.36	<0.001	<0.001	I	73.2154	87.2891	81.1551	82.1971	64.6	45.9	31.2	12.2	36.7976	16.4406
ENSG00000185627	PSMD13	0.15	0.09	1.07	<0.001	<0.001	I	94.0797	91.6671	83.8814	78.4798	99.8	142.9	79.8	91.7	77.933	71.3111
ENSG00000135899	SP110	0.89	1.17	0.99	0.001	0.003	I,E	101.36	115.031	129.44	129.64	159	189.3	245.4	172.7	95.7977	263.624
ENSG00000197471	SPN	0.76	1.12	NA	<0.001	<0.001	I	81.1457	66.1553	100.367	68.1604	132.5	17.6	47.4	7.5	23.9209	7.67178
ENSG00000104689	TNFRSF10A	0.98	1.17	1.84	0.001	0.002	I	78.4724	75.9789	96.4657	119.323	2.1	3	2	1.6	1.3413	2.43606
ENSG00000173530	TNFRSF10D	1.19	1.41	2.8	0.002	0.004	I	35.0568	21.6943	41.8408	35.9309	5.6	5.8	6.1	2.4	0.991497	0.644718
ENSG00000122952	ZWINT	0.54	1.02	0.44	0.01	0.019	E	61.6964	52.4983	56.2486	38.8358	19.4	14.2	14.7	9.1	35.0518	15.5593
ENSG00000138496	PARP9	0.85	0.95	1.04	<0.001	<0.001	E	NA	NA	NA	NA	NA	NA	NA	NA	NA	NA
ENSG00000163535	SGOL2	0.63	1.08	0.64	0.001	0.002	E	NA	NA	NA	NA	NA	NA	NA	NA	NA	NA
ENSG00000076382	SPAG5	0.75	0.86	1.09	0.008	0.016	E	NA	NA	NA	NA	NA	NA	NA	NA	NA	NA
Excluded from functional analysis
ENSG00000172156	CCL11	0.76	1.2	1.3	0.096	0.161	I	NA	NA	NA	NA	NA	NA	NA	NA	NA	NA
ENSG00000160654	CD3G	0.55	0.74	1.19	0.468	0.62	I	NA	NA	NA	NA	NA	NA	NA	NA	NA	NA
ENSG00000138755	CXCL9	0.99	1.46	1.08	0.034	0.06	I	NA	NA	NA	NA	NA	NA	NA	NA	NA	NA
ENSG00000164821	DEFA4	1	1.24	NA	0.364	0.524	I	NA	NA	NA	NA	NA	NA	NA	NA	NA	NA
ENSG00000165949	IFI27	1.11	1.55	0.85	0.454	0.616	I,E	NA	NA	NA	NA	NA	NA	NA	NA	NA	NA
ENSG00000075131	TIPIN	0.69	0.85	1.58	0.368	0.524	E	NA	NA	NA	NA	NA	NA	NA	NA	NA	NA
ENSG00000120889	TNFRSF10B	0.89	1.06	1.19	0.67	0.831	I	NA	NA	NA	NA	NA	NA	NA	NA	NA	NA
ENSG00000184076	UCRC	1.3	2.46	0.89	NA	NA	E	NA	NA	NA	NA	NA	NA	NA	NA	NA	NA
ENSG00000132530	XAF1	0.91	1.06	1.97	0.323	0.485	E	NA	NA	NA	NA	NA	NA	NA	NA	NA	NA
ENSG00000113520	IL4	0.63	1.3	0.68	0.186	0.287	I	NA	NA	NA	NA	NA	NA	NA	NA	NA	NA
ENSG00000177674	AGTRAP	1.5	1.77	0.25	0.561	0.727	E	NA	NA	NA	NA	NA	NA	NA	NA	NA	NA
ENSG00000089685	BIRC5	0.29	0.26	2.58	0.639	0.809	I,E	NA	NA	NA	NA	NA	NA	NA	NA	NA	NA
ENSG00000172270	BSG	0.17	0.26	50	0.051	0.089	I	NA	NA	NA	NA	NA	NA	NA	NA	NA	NA
ENSG00000162194	C11orf48	0.85	0.9	1.41	1	1	E	NA	NA	NA	NA	NA	NA	NA	NA	NA	NA
ENSG00000173372	C1QA	1.26	1.46	0.87	1	1	I	NA	NA	NA	NA	NA	NA	NA	NA	NA	NA
ENSG00000137288	C6orf125	0.88	0.34	1.44	0.999	1	E	NA	NA	NA	NA	NA	NA	NA	NA	NA	NA
ENSG00000198937	C6orf129	0.8	1.05	3.31	0.11	0.178	E	NA	NA	NA	NA	NA	NA	NA	NA	NA	NA
ENSG00000108688	CCL7	0.59	0.77	1.16	0.899	1	I	NA	NA	NA	NA	NA	NA	NA	NA	NA	NA
ENSG00000169217	CD2BP2	0.12	0.18	1.57	0.869	1	E	NA	NA	NA	NA	NA	NA	NA	NA	NA	NA
ENSG00000155368	DBI	NA	0.43	1.05	0.979	1	E	NA	NA	NA	NA	NA	NA	NA	NA	NA	NA
ENSG00000137309	HMGA1	NA	1.21	NA	0.908	1	I,E	NA	NA	NA	NA	NA	NA	NA	NA	NA	NA
ENSG00000188379	IFNA2	0.98	1.23	1.04	1	1	I	NA	NA	NA	NA	NA	NA	NA	NA	NA	NA
ENSG00000171855	IFNB1	0.71	0.98	1.54	0.869	1	I	NA	NA	NA	NA	NA	NA	NA	NA	NA	NA
ENSG00000187514	PTMA	0.97	1.03	0	0.183	0.287	I	NA	NA	NA	NA	NA	NA	NA	NA	NA	NA
ENSG00000116030	SUMO1	0.29	0.5	1.06	1	1	I	NA	NA	NA	NA	NA	NA	NA	NA	NA	NA
ENSG00000168899	VAMP5	0.53	0.44	1.02	1	1	E	NA	NA	NA	NA	NA	NA	NA	NA	NA	NA

## Sheet: Legend Table S1
Table S1. Genes selected on the basis of evolutionary history in primates, expression during HIV-1 infection in vivo, or issued from the HIV-1 interaction database. Because of errors in sequencing, annotation and alignment can lead to excessive false positives in downstream evolutionary analyses. Therefore, we assessed dN/dS estimates using both Ensembl Compara’s protein-based alignments (columns…
