# Supplementary material for: Identification of potential HIV restriction factors by combining evolutionary genomic signatures with functional analyses
Source: Retrovirology. 2015 May 16;12:41. doi: 10.1186/s12977-015-0165-5 (PMC4434878; doi:10.1186/s12977-015-0165-5)
Supplement: Additional file 3: Table S2. — Ranking of candidates in a relaxed screen. A set of 15,052 protein-coding genes was annotated with nine parameters informative for response to HIV-1 infection or evolutionary history. Parameters included in vivo response to HIV-1 infection, dNdS value, codon-specific positive selection, measurements of cross species adaptive evolution, burden of synonymous, missense and non-sense variation, intolerance to functional variation and number of paralogs. We highlight in yellow genes selected in the main screen, and in blue, pardigmatic restriction factors. [file 12977_2015_165_MOESM3_ESM.xls]

## Sheet: Table S2
Gene	Rank	In vivo response to HIV (correlation)	In vivo response to HIV (Pvalue)	Positive selection (dNdS)*	Codon-specific positive selection (PAML Pvalue)*	Cross species adaptive evolution (Chimp/Human McDonald Kreitman)	Synonymous variants per base	Missense variants per base	Nonsense variants per base	Intolerance to rare variation (RVIS)	Number of paralogs
PARP9	1	0.531857	1.24e-10	0.8531	1.91e-26	0.7213	0.0327485	0.0678363	0.00116959	-0.394936	3
APOBEC3G	2	0.43345	3.57e-07	1.104	3.78e-11	0.1571	0.0519481	0.103896	0.0025974	0.0662141	5
IFI16	3	0.362807	2.77e-05	0.97	1.12e-09	0.3572	0.0273973	0.0780822	0.00136986	1.40179	3
APOBEC3B	4	0.34487	7.17e-05	0.881	2.9e-10	0.06506	0.0678851	0.120104	0.00261097	2.20114	6
TRIM5	5	0.413253	1.37e-06	0.8844	2.36e-07	0.7999	0.0488506	0.0977011	0.00574713	1.20153	5
OAS1	6	0.507687	1.11e-09	0.6158	3.32e-11	1	0.0374065	0.117207	0.00498753	1.31177	2
IFI44	7	0.500419	2.09e-09	0.7874	6.27e-06	0.03299	0.0382022	0.105618	0.00674157	-0.843148	1
EIF2AK2	8	0.397456	3.71e-06	0.636	2.51e-11	0.1709	0.0434783	0.0271739	0	-0.670412	3
APOL1	9	0.257957	0.00341145	1.225	5.48e-08	0.345	0.053012	0.118072	0.00963855	1.44589	3
MKI67	10	0.363055	2.73e-05	0.7125	2.78e-08	0.3145	0.0343875	0.098557	0.00153516	7.63386	0
SP100	11	0.247115	0.0050963	0.8712	1.22e-16	0.2184	0.0375	0.0556818	0.00113636	0.229636	2
PARP14	12	0.392631	4.98e-06	0.5913	6.42e-23	0.8645	0.0244173	0.0427303	0	-0.545632	5
LILRA1	13	0.262424	0.00287729	0.6991	8.26e-16	0.04951	0.0734694	0.130612	0.00612245	2.5393	6
HERC6	14	0.418248	9.93e-07	0.5593	5.85e-10	0.8947	0.030303	0.0674487	0.00195503	1.93832	4
GZMA	15	0.252663	0.00415866	0.7124	1.07e-10	0.569	0.0380228	0.102662	0.0114068	-0.225843	3
IGFL2	16	0.322044	0.00022229	0.5922	2.56e-12	0.1667	0.0534351	0.0839695	0	-0.229484	3
OAS2	17	0.537799	7.03e-11	0.5379	2.06e-08	0.002614	0.059593	0.059593	0.00145349	-1.08386	3
LAIR1	18	0.212597	0.0164104	0.918	2.47e-10	0.5654	0.0520833	0.107639	0	1.53045	1
RNASE3	19	0.207228	0.0194036	1.045	9.33e-09	1	0.0248447	0.111801	0.00621118	0.393271	6
LILRB2	20	0.239986	0.0065757	0.6833	1.02e-12	0.4226	0.0584307	0.145242	0.00166945	2.83158	6
APOL3	21	0.272004	0.00197763	0.9331	1.74e-05	0.05437	0.0595533	0.0967742	0.00744417	1.17766	3
TNFSF10	22	0.447538	1.33e-07	0.4712	2.85e-22	0.7769	0.035461	0.0638298	0	0.0387103	1
C2orf16	23	0.236813	0.00734901	0.8382	3.06e-07	0.457	0.0246851	0.0644836	0.00251889	1.30804	0
IFI44L	24	0.566888	3.71e-12	0.7659	0.0001841	1	0.0264901	0.121413	0.00662252	1.73437	1
CASP10	25	0.246015	0.0053031	0.7018	2.41e-08	0.1051	0.0383142	0.0555556	0	-0.0899273	6
SIGLEC9	26	0.266794	0.00242907	0.6192	1.31e-09	0.7117	0.0474138	0.101293	0.00215517	1.08946	6
RARRES3	27	0.365989	2.32e-05	0.8843	0.0001841	0.5956	0.0363636	0.115152	0.00606061	-0.405854	3
MLKL	28	0.245517	0.00539925	1.016	2.08e-05	0.01528	0.0423729	0.103814	0.00635593	0.957177	0
CASP5	29	0.303655	0.000519473	0.5814	4.2e-06	0.5797	0.046875	0.0848214	0.00446429	1.19971	5
TLR4	30	0.230308	0.00919019	0.5724	6.89e-08	0.8625	0.0464286	0.0678571	0.00238095	-0.016512	4
FCGR3A	31	0.252468	0.00418882	0.7536	7.12e-05	0.447	0.0413793	0.103448	0.00344828	0.441	5
SP110	32	0.440149	2.24e-07	0.8231	0.001256	0.1934	0.0504202	0.0910364	0.00140056	0.540107	2
DEFB1	33	0.247593	0.0050086	0.4014	1.66e-06	0.7381	0.0724638	0.217391	0.0289855	-0.07334	0
CASP1	34	0.328547	0.000162481	0.5553	3.47e-05	0.7968	0.0320988	0.0765432	0	0.441	4
CD3E	35	0.205536	0.0204394	0.7779	1.2e-05	0.01194	0.0336538	0.0769231	0	0.371224	0
MS4A4A	36	0.301319	0.000576397	0.6702	0.0002975	0.392	0.0375	0.0875	0	0.238945	4
GAGE4	37	0.172788	0.0520631	0.8926	1.03e-05	NA	NA	NA	NA	NA	NA
APOBEC3F	38	0.398689	3.44e-06	0.6958	0.0008007	0.01141	0.0561497	0.0909091	0.0026738	1.17766	6
C1orf162	39	0.220268	0.0128322	0.9676	0.0001585	1	0.025641	0.0705128	0.00641026	0.0368912	0
BRCA2	40	0.261665	0.00296241	0.5381	1.67e-06	0.1452	0.0248611	0.0663937	0.00116993	3.73188	0
RNASE2	41	0.286634	0.00108655	0.7874	0.0005932	0.2013	0.0679012	0.0679012	0.00617284	0.148942	6
TAPBP	42	0.352155	4.9e-05	0.4068	1.65e-11	0.5561	0.0378619	0.0846325	0	0.132352	NA
GGH	43	0.469132	2.65e-08	0.4688	2.75e-05	0.9387	0.0219436	0.0721003	0	0.305085	0
RIPK3	44	0.161541	0.0696139	0.7812	1.58e-07	0.1776	0.0404624	0.0751445	0.00963391	-0.0440159	3
SSX7	45	0.144762	0.104414	1.223	3.66e-07	NA	NA	NA	NA	0.771705	5
HLA-B	46	0.298625	0.000649127	0.4529	8.01e-08	0.3636	0.0853994	0.146006	0	8.95281	NA
SP140	47	0.239806	0.00661764	0.7405	0.0001649	0.6473	0.0299539	0.0725806	0.00115207	0.316	1
NKG7	48	0.2683	0.00228982	0.5307	7.89e-06	0.5733	0.060241	0.0903614	0	0.126895	0
HLA-A	49	0.379973	1.05e-05	0.3914	3.99e-13	0.5906	0.0464481	0.142077	0	8.92876	NA
HAVCR1	50.5	0.146613	0.100009	0.9961	7.45e-07	0.03788	0.0520548	0.0821918	0.00273973	0.797386	2
LILRA6	50.5	0.142106	0.110999	0.746	1.38e-11	0.5845	0.0477178	0.0975104	0	1.88874	9
C7orf44	52	0.292237	0.00085647	0.5764	0.0001538	0.3269	NA	NA	NA	NA	0
TCHHL1	53	0.154517	0.0828229	1.127	9.26e-06	0.353	0.0309392	0.0651934	0.00331492	0.159857	3
FCRL3	54	0.154863	0.0821286	0.7556	2.22e-07	0.4721	0.0408163	0.112925	0.00408163	1.25293	7
KRTAP19-2	55	0.17255	0.0523927	1.244	9.78e-05	1	0.0566038	0.0943396	0	0.457595	1
MT1H	56	0.187397	0.0348838	0.3415	0.0002738	1	0.0483871	0.16129	0	1.12448	4
NDUFB6	57	0.186866	0.0354117	0.6801	2.52e-05	NA	0.0232558	0.0775194	0	0.125077	0
MARCO	58	0.170956	0.0546436	0.5637	3.31e-06	0.02636	0.0575816	0.0882917	0.00575816	-0.374708	1
GBP5	59	0.518892	4.11e-10	0.5837	0.001534	0.5266	0.0374787	0.0817717	0.00170358	0.534643	3
TMEM126B	60	0.195565	0.0275638	0.607	4.55e-06	NA	0.017316	0.0822511	0	0.393271	1
DTX3L	61	0.139138	0.118737	0.7885	5.11e-08	0.2435	0.0296896	0.0620783	0.00134953	-0.354481	2
CD4	62	0.255398	0.00375604	0.5194	8.61e-05	0.09838	0.0560132	0.0955519	0	0.575098	0
PSG11	63	0.119089	0.182351	1.164	3.9e-08	0.2321	0.0714286	0.160714	0.00892857	0.802846	8
PRG3	64	0.152374	0.08723	0.6764	3.89e-07	0.7692	0.039823	0.0575221	0.0176991	0.837849	1
APOBEC3A	65	0.278765	0.00150551	0.7892	0.002454	0.1314	0.065	0.06	0	0.371224	6
ANKRD20A3	66	0.162953	0.0671772	0.7355	4.97e-05	NA	NA	NA	NA	NA	10
APOL6	67	0.27935	0.00146996	0.5888	0.0006174	0.45	0.0610465	0.0872093	0	-0.201977	2
SIGLEC7	68	0.224835	0.011043	0.6693	0.0003562	0.2461	0.034188	0.0854701	0.0042735	-0.60063	7
CENPF	69	0.355019	4.21e-05	0.4232	0.0004097	0.9454	0.0301766	0.0780096	0.00288925	4.96209	3
C6orf1	70	0.196243	0.0270201	0.7924	0.0004057	1	0.05	0.1	0.00625	0.0828027	0
PTPRC	71	0.152773	0.0863952	0.5268	5.95e-32	0.9749	0.0298851	0.0613027	0	0.231457	2
GZMH	72	0.216019	0.0147195	0.5299	2.25e-05	0.7595	0.0283401	0.0728745	0.00404858	0.305085	6
CD58	73	0.174931	0.049174	0.9026	0.0003035	0.05296	0.0199203	0.0796813	0	0.615557	0
CCR3	74	0.250395	0.00452156	0.4734	3.2e-05	0.6223	0.0265252	0.0928382	0	0.885577	7
POLQ	75	0.463772	3.99e-08	0.4826	0.0008251	0.9568	0.0304902	0.071401	0.00501737	2.32463	2
CLEC12A	76	0.114131	0.201371	1.051	4.52e-07	0.6665	0.0263158	0.0827068	0.0037594	0.194853	NA
SGOL2	77	0.222919	0.011765	0.6636	0.0006755	0.556	0.0213946	0.0681458	0.00237718	2.25257	0
BTN3A2	78	0.131928	0.139267	0.6492	1.02e-08	0.2479	0.038806	0.0716418	0	0.795569	8
LAIR2	79	0.167853	0.0592529	0.7838	0.0001897	1	0.0326797	0.111111	0.00653595	0.371224	1
TROAP	80	0.488405	5.71e-09	0.6397	0.005407	0.1196	0.0346598	0.0770218	0.00256739	0.205769	0
KRTAP5-4	81	0.12417	0.164262	0.3769	2.54e-09	1	0.00436681	0.0174672	0	NA	8
PTPRJ	82	0.165709	0.0626202	0.4688	1.7e-11	0.6664	0.0336323	0.0769806	0.00224215	0.747656	4
RAET1L	83	0.110348	0.216817	0.8752	4.62e-08	1	0.0242915	0.11336	0.00809717	2.83903	6
APOBEC3C	84	0.301541	0.000570743	0.6421	0.002767	1	0.052356	0.109948	0	-0.271755	5
ZBP1	85	0.264035	0.00270405	0.6361	0.001782	0.7117	0.0511628	0.123256	0.00232558	3.02462	0
AIM2	86	0.461441	4.76e-08	0.6037	0.0053	0.443	0.0599369	0.044164	0	0.0387103	1
IFNAR1	87	0.124592	0.162823	0.674	2.16e-07	0.1965	0.0268817	0.0609319	0.00179211	0.0423488	1
C4BPA	88	0.10873	0.223673	0.7024	2.66e-11	0.5433	0.0301003	0.0618729	0	1.17584	3
FCGR1B	89	0.352114	4.91e-05	0.8938	0.01078	NA	0.0142349	0.0818505	0.00355872	NA	4
CEACAM1	90	0.119316	0.181516	0.7336	8.48e-07	0.4692	0.028463	0.0721063	0	0.220536	6
CD72	91	0.0883366	0.323352	0.998	1.65e-12	1	0.0388889	0.0583333	0	0.373042	0
PRG4	92	0.323371	0.000208635	0.5553	0.003313	0.7846	0.0298932	0.0761566	0	1.5028	1
CCNB3	93	0.0983653	0.271232	0.8841	5.07e-09	0.2702	NA	NA	NA	-0.440847	3
CEACAM3	94	0.123858	0.165332	0.9959	7.34e-05	0.09091	0.0632411	0.0632411	0.00395257	0.417135	5
RPS21	95	0.256949	0.0035436	0.377	3.24e-06	NA	0.0227273	0.0909091	0	0.0130256	0
SPAG5	96	0.311252	0.000368255	0.6427	0.00823	0.516	0.0217755	0.0820771	0.00167504	-0.389486	0
CD38	97	0.583567	6.01e-13	0.7684	0.01545	0.6004	0.0332226	0.109635	0.00996678	-0.602451	1
TPRX1	98	0.128473	0.150015	0.5014	1.63e-08	0.58	0.0533981	0.065534	0	-0.115612	1
LILRA5	99	0.174393	0.049887	0.6483	0.0005699	0.2727	0.0533333	0.0933333	0.00333333	-0.846788	5
SIRPB1	100	0.229318	0.00950373	0.4294	5.83e-05	0.8417	0.0501253	0.120301	0.0075188	3.22321	6
NMI	101	0.39588	4.09e-06	0.351	4.07e-05	0.2734	0.0519481	0.0714286	0.012987	-0.492218	1
MNDA	102	0.272097	0.00197034	0.873	0.01015	0.2275	0.0465686	0.0808824	0.00490196	0.19849	2
TAP1	103	0.450801	1.05e-07	0.4339	0.002685	0.9904	0.0296663	0.0667491	0.00494438	2.13497	4
LILRB4	104	0.0977937	0.27404	0.64	8.24e-15	0.5454	0.0512249	0.144766	0	4.53844	4
CDKN2A	105	0.359959	3.23e-05	1.416	0.02193	NA	0.025641	0.0598291	0	0.725794	2
PYHIN1	106	0.238908	0.00682998	0.8806	0.007227	0.05153	0.0324544	0.0851927	0.00608519	7.61e-05	3
IFIT1	107	0.438179	2.58e-07	0.5887	0.008652	0.01396	0.0229645	0.0647182	0.00208768	-0.514264	2
APOL4	108	0.0921235	0.30296	1.013	2.03e-06	0.255	0.0458453	0.12894	0.00286533	NA	3
HLA-C	109	0.126996	0.154798	0.4708	1.56e-14	0.5623	0.0517711	0.114441	0	7.65349	8
MT1X	110	0.240799	0.00638965	0.2295	0.007365	1	0.0483871	0.0645161	0.016129	0.235309	3
LAMP2	111	0.151494	0.089094	0.5343	2.92e-05	0.1769	NA	NA	NA	0.106668	3
C17orf47	112	0.0826869	0.35538	1.167	8.09e-08	0.2428	0.0472855	0.0577933	0.00525394	7.61e-05	0
HRC	113	0.0839726	0.347923	0.7502	3.9e-08	0.5034	0.03	0.0771429	0.00285714	1.89056	1
FCRL5	114	0.110896	0.214528	0.6526	2.73e-06	0.1593	0.034034	0.0820821	0.002002	2.27463	5
ZNF28	115	0.171787	0.0534602	0.584	0.0006362	0.1745	0.0250348	0.0862309	0.00278164	2.04676	14
NDUFS5	116	0.0998525	0.264016	0.812	3.34e-05	NA	0.0280374	0.102804	0	-0.141299	1
CENPE	117	0.410104	1.68e-06	0.3988	0.002479	0.7708	0.0299778	0.0603257	0	-0.547767	5
SIGLEC10	118	0.18351	0.0389061	0.4632	0.0001174	0.009553	0.0487106	0.0873926	0.00143266	-0.238793	NA
XRRA1	119	0.121811	0.172487	0.5832	8.38e-06	0.8502	0.0453972	0.0870113	0.00126103	1.7178	0
CTAG1A	120	0.0740574	0.407971	1.3	9.21e-08	NA	NA	NA	NA	NA	3
AHSG	121	0.111278	0.212945	0.6144	2.65e-06	0.8052	0.0570652	0.0869565	0.00271739	0.68715	1
GIMAP7	122	0.102174	0.253015	0.6787	4.29e-06	0.546	0.0365449	0.0797342	0.00332226	0.128714	1
GBP4	123	0.42794	5.21e-07	0.5208	0.00823	0.9385	0.0436817	0.0842434	0	1.75825	3
PAGE1	124	0.0996183	0.265144	1.072	0.000142	NA	NA	NA	NA	0.569647	2
MX2	125	0.444043	1.7e-07	0.3668	0.0006755	0.08973	0.047486	0.0907821	0.00139665	-0.349026	3
ZWINT	126	0.495923	3.06e-09	0.4584	0.009853	0.9129	0.028777	0.100719	0.00359712	0.817617	0
LRRC37A	127	0.066955	0.454506	1.006	1.88e-12	0.4815	0.00235156	0.00764256	0	NA	7
PHF11	128	0.333579	0.000126875	0.5527	0.008566	0.6911	0.0180723	0.0391566	0.0060241	-0.0512938	1
VRK2	129	0.336855	0.000107754	0.5094	0.006282	0.9194	0.0275049	0.086444	0.00392927	0.0662141	2
USP26	130	0.0806303	0.367513	0.92	4.7e-07	0.03167	NA	NA	NA	0.464865	2
C15orf42	131	0.247337	0.0050554	0.5402	0.004087	0.8201	NA	NA	NA	NA	0
TFB2M	132	0.129552	0.146595	0.7778	0.0007928	0.02827	0.0478589	0.070529	0.00251889	-0.135839	0
ZNF429	133	0.235509	0.00768938	0.3405	9.38e-07	0.6129	0.0325926	0.0681481	0.00444444	1.55614	10
ZNF257	134	0.13163	0.14017	0.4289	1.65e-09	0.4672	0.0177305	0.070922	0.00886525	1.4202	9
ACP1	135	0.235214	0.00776846	0.3051	2.4e-17	0.8485	0.0691824	0.0754717	0.00628931	0.260992	0
LILRA4	136	0.0989023	0.268611	0.557	7.95e-09	0.02768	0.074	0.088	0.004	0.536463	6
ZNF417	137	0.114237	0.200952	0.4739	1.83e-09	0.6025	0.0173611	0.0729167	0.00694444	0.887395	8
IL18R1	138	0.106981	0.231256	0.5781	2.03e-06	0.4885	0.0313653	0.0590406	0.00184502	0.286675	2
NAPSA	139	0.0980298	0.272878	0.5228	1.01e-09	0.4598	0.0522565	0.0997625	0.0023753	-0.0440159	4
PRAMEF16	140	0.107765	0.227835	0.5558	5.24e-06	NA	0.00210526	0.0126316	0	NA	8
EPSTI1	141	0.599244	9.86e-14	0.5856	0.02448	0.3496	0.0291971	0.0754258	0.00729927	0.37486	0
TNFRSF18	142	0.245382	0.00542558	0.6924	0.01455	0.4302	0.0680851	0.093617	0.00425532	NA	0
IVL	143	0.107649	0.228339	0.6239	2.54e-05	0.2939	0.0426621	0.0836177	0.00341297	0.534643	0
FAM113B	144	0.132875	0.136427	0.4722	7.07e-06	0.04044	NA	NA	NA	NA	1
HSH2D	145	0.430333	4.43e-07	0.4251	0.004796	0.1113	0.0623229	0.0679887	0	NA	2
CASC5	146	0.114891	0.198367	0.6529	0.0001666	0.8733	0.0213402	0.0674349	0.000426803	1.64618	0
PRAMEF2	147	0.167657	0.0595542	0.6336	0.003151	0.5353	0.0757895	0.134737	0.0105263	5.20854	6
SPRR2G	148	0.0600851	0.502197	0.6203	4.25e-09	0.8889	0.0135135	0.0810811	0.0135135	0.501689	2
SLAMF6	149	0.115254	0.196944	0.9957	0.001125	0.04211	0.0542169	0.0301205	0	-0.4279	4
ENTPD1	150	0.181713	0.0408932	0.3877	4.82e-05	0.6067	0.0254403	0.0528376	0	-0.336074	2
SLC31A2	151	0.224941	0.0110041	0.3332	5.5e-06	0.8352	0.0347222	0.0416667	0	-0.0531135	1
CXorf27	152	0.182384	0.0401416	0.7528	0.008652	NA	NA	NA	NA	0.836034	0
HRNR	153	0.0614114	0.492791	0.5411	1.68e-07	0.6911	0.0452473	0.106278	0.00561207	NA	3
ZNF141	154	0.129789	0.14585	0.4451	1.34e-06	0.8459	0.0252632	0.0547368	0.00210526	0.795569	7
GZMB	155	0.107585	0.228618	0.5083	6.16e-07	0.7648	0.0443548	0.0645161	0.00403226	0.305085	6
P2RX5	156	0.390221	5.75e-06	0.2725	4.05e-07	0.3226	0.0378251	0.115839	0.0070922	0.622829	3
ERICH1	157	0.118274	0.185384	0.4878	8.05e-06	0.1051	0.0743243	0.130631	0.00900901	0.0716726	0
SLC26A3	158	0.0864348	0.333919	0.5248	3.33e-17	0.8148	0.0366013	0.069281	0	0.602603	5
SUSD1	159	0.26647	0.00246001	0.3556	0.0002613	0.1533	0.0374332	0.0681818	0.0040107	-0.418801	0
C1orf127	160	0.077603	0.385831	0.7403	1.2e-06	0.6202	0.0461165	0.092233	0.00364078	0.986522	0
C6orf10	161	0.0571866	0.523076	0.975	7.51e-10	0.9154	0.0124113	0.0815603	0.00531915	4.26612	NA
TSPAN8	162	0.0588263	0.511211	0.7929	5.08e-10	0.4117	0.0378151	0.10084	0	0.661468	5
C9orf43	163	0.0833764	0.351368	1.002	0.0001139	0.7783	0.034632	0.0735931	0.004329	1.44225	0
ICAM2	164	0.348209	6.03e-05	0.4746	0.009755	0.238	0.0271605	0.0469136	0.00740741	-0.227663	3
HSD17B6	165	0.122459	0.170199	0.4631	6.72e-06	NA	0.0314465	0.0628931	0.00628931	-0.0274281	5
LILRA3	166	0.0760031	0.39573	0.5991	1.52e-10	0.8458	0.0704545	0.154545	0.00227273	3.56155	7
C3orf17	167	0.0798216	0.372353	0.6704	2.05e-06	0.8777	0.0299296	0.0933099	0.00528169	0.734884	0
ZNF679	168	0.119577	0.180554	0.4195	1.81e-08	0.6795	0.0194175	0.0339806	0	1.90353	NA
CD86	169	0.163172	0.0668065	0.6205	0.003346	1	0.0242424	0.0727273	0	0.705563	1
HMMR	170	0.486825	6.5e-09	0.3147	0.00195	0.997	0.0193103	0.0675862	0.00689655	2.28936	0
ATP1B3	171	0.146484	0.100311	0.5475	0.001136	0.2821	0.0321429	0.0285714	0	-0.207438	2
PRR13	172	0.184915	0.0374099	0.5981	0.01608	NA	0.00671141	0.0268456	0	0.0791651	0
COL4A2	173	0.124596	0.162807	0.2433	1.86e-07	0.6441	0.0461179	0.0729714	0.00116754	-0.643198	4
COX5A	174	0.318739	0.000259977	0.7045	0.02793	NA	0.0264901	0.0794702	0	-0.163345	0
CBFB	175	0.127785	0.152229	0.3407	7.45e-15	0.4583	0.0159574	0.0319149	0	-0.0090208	0
CD300C	176	0.126045	0.157936	0.5303	0.000283	0.2592	0.0444444	0.0755556	0.0133333	0.238945	4
PECR	177	0.100424	0.261277	0.4773	1.01e-06	0.7901	0.0526316	0.101974	0	0.352814	4
C17orf66	178	0.106261	0.234428	0.6493	0.0003321	0.8584	0.0315236	0.0928196	0.00525394	0.979225	0
FLG	179	0.133851	0.133543	0.6011	0.005517	0.9759	0.0625308	0.169129	0.0100935	24.3025	2
ANKRD36	180	0.0528387	0.555199	1.302	1.93e-07	0.2215	0.00411946	0.0118435	0.000514933	NA	7
FPR1	181	0.249278	0.00471036	0.2969	2.19e-06	0.03901	0.0655271	0.0940171	0.002849	1.13174	5
PODXL	182	0.057372	0.521727	0.8247	1.21e-08	0.2421	0.0645161	0.0910816	0.00189753	1.37974	1
ITGB3BP	183.5	0.208773	0.0184973	0.6702	0.01485	0.1875	0.0276498	0.0414747	0.00460829	-0.185391	0
PSG2	183.5	0.0445505	0.618948	1.17	4.1e-12	0.1302	0.0625	0.157738	0.00297619	1.40179	8
IFIT3	185	0.527394	1.88e-10	0.3921	0.01291	0.09657	0.0407332	0.0549898	0.00203666	0.108487	2
HERC5	186	0.414971	1.23e-06	0.4838	0.01624	0.09566	0.0312195	0.0556098	0	-0.817465	4
CLEC4A	187	0.0590906	0.509312	0.6669	1.85e-09	0.5004	0.0462185	0.0630252	0.0168067	0.705563	6
CXCL9	188	0.243694	0.00576433	0.7313	0.03364	1	0.0238095	0.0396825	0	0.257356	1
CENPO	189	0.234228	0.00803731	0.5235	0.009658	0.8986	0.0465116	0.119601	0.00332226	0.0203028	0
CD300A	190	0.21166	0.0169018	0.6102	0.01145	0.6534	0.0533333	0.0833333	0.00333333	-0.247889	4
MEFV	191	0.106613	0.232874	0.4529	1.39e-06	0.01968	0.0639386	0.102302	0.00127877	1.18861	2
C1orf150	192	0.203676	0.0216331	0.5923	0.01455	1	NA	NA	NA	0.325314	1
SERPING1	193	0.430245	4.45e-07	0.3903	0.008312	0.7807	0.0379242	0.0638723	0	-0.646544	5
NDUFB2	194	0.28265	0.00128311	0.4477	0.008312	NA	0.0471698	0.0754717	0	-0.0972062	0
CAMP	195	0.101139	0.257882	0.8534	0.001374	NA	0.0467836	0.0994152	0	0.104849	1
CD33	196	0.0755637	0.398475	0.6907	2.23e-05	0.8425	0.0657534	0.123288	0.00273973	2.28936	3
SLAMF1	197	0.110065	0.218004	0.5128	0.000135	0.8994	0.047619	0.077381	0	0.729427	0
CD209	198	0.134986	0.130251	0.4195	7.87e-05	0.08949	0.0444444	0.0691358	0.00740741	0.308721	4
NPIP	199	0.0367699	0.6815	1.365	3.6e-12	NA	NA	NA	NA	NA	8
TSLP	200	0.0670578	0.453812	0.8421	4.97e-05	1	0.0375	0.0875	0	-0.273576	0
* Uses version 62 of the Ensembl Compara database

## Sheet: Legend Table S2
Table S2. Ranking of candidates in a relaxed screen. A set of 15,052 protein-coding genes was annotated with nine parameters informative for response to HIV-1 infection or evolutionary history. Parameters included in vivo response to HIV-1 infection, dNdS value, codon-specific positive selection, measurements of cross species adaptive evolution, burden of synonymous, missense and non-sense variat…
